# Supplementary material for: Follicle-Stimulating Hormone Alleviates Ovarian Aging by Modulating Mitophagy- and Glycophagy-Based Energy Metabolism in Hens
Source: Cells. 2022 Oct 18;11(20):3270. doi: 10.3390/cells11203270 (PMC9600712; doi:10.3390/cells11203270)
Supplement: Supplementary file 1 [file cells-11-03270-s001.zip]

Archive with 1 entries (1 files):
- cells-1925114-supplementary.pdf
